# Supplementary material for: Trehalose metabolism confers developmental robustness and stability in Drosophila by regulating glucose homeostasis
Source: Commun Biol. 2020 Apr 7;3:170. doi: 10.1038/s42003-020-0889-1 (PMC7138798; doi:10.1038/s42003-020-0889-1)
Supplement: Supplementary file 1 — Supplementary Data [file 42003_2020_889_MOESM1_ESM.xlsx]

## Sheet: Fig. 1c
	Trehalose		Glucose		Glycogen		TAG
	control	Tps1MIC	control	Tps1MIC	control	Tps1MIC	control	Tps1MIC
mg/mg protein	0.154399	0.027884	0.013217	0.012304	0.299875	0.297623	1.95245	1.7909
	0.145019	0.035434	0.013858	0.011079	0.334444	0.35649	1.61387	2.16828
	0.170979	0.014362	0.017998	0.015823	0.354608	0.293028	1.59695	2.28422
	0.170162	0.023864	0.018163	0.011613	0.363289	0.264367	1.96638	2.10857
Average	0.16014	0.025386	0.015809	0.012705	0.338054	0.302877	1.78241	2.08799
SD	0.012643	0.008776	0.002637	0.002138	0.028175	0.038652	0.204579	0.21106
t-test (two tailed)
P value (vs. control)		<0.0001		0.11719		0.19173		0.08282

## Sheet: Fig. 1d
Trehalose	Late 3rd		Mid 3rd								Mid 3rd
	-		ND		LG		HG				ND (0 hr)		4 hr starve		LG (0 hr)		4 hr 20% Glc
	control	Tps1MIC	control	Tps1MIC	control	Tps1MIC	control	Tps1MIC			control	Tps1MIC	control	Tps1MIC	control	Tps1MIC	control	Tps1MIC
mg/ml hemolymph	19.2992	6.43752	15.093	4.57619	14.9566	2.07653	21.2194	3.27378			15.093	4.57619	19.1044	3.41012	14.9566	2.07653	24.227	6.54286
	20.0755	5.71335	18.9644	3.04799	12.9673	1.91185	20.2253	4.55704			18.9644	3.04799	18.4795	2.67811	12.9673	1.91185	25.7728	8.28631
	23.56	4.43881	18.3833	3.25116	14.8525	1.54251	21.4545	3.04873			18.3833	3.25116	18.4084	4.21719	14.8525	1.54251	23.053	4.77909
	25.2266	2.82745	16.7734	4.19083	13.4197	1.89911	20.748	3.95366			16.7734	4.19083	19.8036	3.52508	13.4197	1.89911	23.5537	5.64278
	22.5727	2.58533	16.7399	2.68016							16.7399	2.68016	18.5359	3.34245
	22.9362	6.49528	17.3969	2.17881							17.3969	2.17881	17.6743	2.99193
	21.2486	7.8343	16.3165	2.91956							16.3165	2.91956	17.4145	3.14697
	22.3734	5.67171	19.673	3.50974							19.673	3.50974	20.293	2.94361
Average	22.1615	5.25047	17.4175	3.2943	14.049	1.8575	20.9118	3.7083		Average	17.4175	3.2943	18.7142	3.28193	14.049	1.8575	24.1516	6.31276
SD	1.91022	1.83845	1.50726	0.785389	1.00586	0.225002	0.543819	0.684206		SD	1.50726	0.785389	0.984357	0.468327	1.00586	0.225002	1.18298	1.49987
t-test with Bonferroni correction
P value (vs. control)		<0.0001		<0.0001		<0.0001		<0.0001		vs. control				<0.0001				<0.0001
P value (vs. ND)					0.01771	0.03946	0.0093	>0.9999		vs. 0 hr			0.18298	>0.9999			<0.0001	0.00324
Glucose	Late 3rd		Mid 3rd								Mid 3rd
	-		ND		LG		HG				ND (0 hr)		4 hr starve		LG (0 hr)		4 hr 20% Glc
	control	Tps1MIC	control	Tps1MIC	control	Tps1MIC	control	Tps1MIC			control	Tps1MIC	control	Tps1MIC	control	Tps1MIC	control	Tps1MIC
	0.089212	0.050291	0.205606	0.46148	0.03431	0.070127	0.498777	0.926191			0.205606	0.46148	0.053726	0.038299	0.03431	0.070127	0.268232	0.596123
	0.04841	0.051867	0.143299	0.507024	0.079568	0.068757	0.506112	0.924774			0.143299	0.507024	0.10489	0.034819	0.079568	0.068757	0.281932	0.427696
	0.058368	0.077429	0.191071	0.380277	0.065309	0.066202	0.321569	0.732673			0.191071	0.380277	0.099993	0.047897	0.065309	0.066202	0.222486	0.524421
	0.053756	0.068088	0.224992	0.578516	0.058542	0.093235	0.313479	1.09632			0.224992	0.578516	0.064193	0.04576	0.058542	0.093235	0.145885	0.369022
	0.058978	0.111273	0.221567	0.635782							0.221567	0.635782	0.081721	0.032265
	0.056022	0.090977	0.137221	0.353221							0.137221	0.353221	0.072112	0.019768
	0.064411	0.097428	0.204088	0.222728							0.204088	0.222728	0.041255	0.036888
	0.077524	0.074708	0.145187	0.608371							0.145187	0.608371	0.050845	0.030135
Average	0.063335	0.077758	0.184129	0.468425	0.059432	0.07458	0.409984	0.91999		Average	0.184129	0.468425	0.071092	0.035729	0.059432	0.07458	0.229634	0.479316
SD	0.013542	0.021423	0.036573	0.142759	0.018902	0.012542	0.106857	0.148596		SD	0.036573	0.142759	0.023118	0.008908	0.018902	0.012542	0.061346	0.100843
t-test with Bonferroni correction
P value (vs. control)		0.12981		0.0006		>0.9999		0.00991		vs. control				0.00367				0.01649
P value (vs. ND)					0.00063	0.00219	0.00163	0.00324		vs. 0 hr			<0.0001	<0.0001			0.00548	0.00063
Sorbitol	Late 3rd		Mid 3rd								Mid 3rd
	-		ND		LG		HG				ND (0 hr)		4 hr starve		LG (0 hr)		4 hr 20% Glc
	control	Tps1MIC	control	Tps1MIC	control	Tps1MIC	control	Tps1MIC			control	Tps1MIC	control	Tps1MIC	control	Tps1MIC	control	Tps1MIC
	0.002813	0.002557	0.013808	0.019257	0.004884	0.012363	0.03382	0.060984			0.013808	0.019257	0.001611	0.001366	0.004884	0.012363	0.004649	0.020539
	0.002091	0.002766	0.013581	0.01985	0.007008	0.012664	0.05368	0.081768			0.013581	0.01985	0.002068	0.000834	0.007008	0.012664	0.009156	0.014554
	0.002031	0.002761	0.014016	0.024773	0.008437	0.010861	0.037621	0.049126			0.014016	0.024773	0.000986	0.001074	0.008437	0.010861	0.008042	0.015766
	0.002393	0.001033	0.01053	0.022229	0.007043	0.012846	0.03437	0.077065			0.01053	0.022229	0.001541	0.000985	0.007043	0.012846	0.007168	0.008433
	0.001858	0.001498	0.011529	0.021169							0.011529	0.021169	0.005461	0.005937
	0.002852	0.00428	0.009192	0.019145							0.009192	0.019145	0.003689	0.004824
	0.001753	0.002703	0.011628	0.015437							0.011628	0.015437	0.003958	0.004647
	0.001236	0.00159	0.01178	0.029291							0.01178	0.029291	0.006431	0.005956
Average	0.002128	0.002399	0.012008	0.021394	0.006843	0.012184	0.039873	0.067236		Average	0.012008	0.021394	0.003218	0.003203	0.006843	0.012184	0.007254	0.014823
SD	0.000546	0.001018	0.001702	0.004175	0.001466	0.000904	0.009356	0.014998		SD	0.001702	0.004175	0.001994	0.002336	0.001466	0.000904	0.001918	0.004982
t-test with Bonferroni correction
P value (vs. control)		0.5189		0.00028		0.00568		0.14861		vs. control				>0.9999				0.08918
P value (vs. ND)					0.00299	0.01159	<0.0001	<0.0001		vs. 0 hr			<0.0001	<0.0001			>0.9999	>0.9999
Fructose	Late 3rd		Mid 3rd								Mid 3rd
	-		ND		LG		HG				ND (0 hr)		4 hr starve		LG (0 hr)		4 hr 20% Glc
	control	Tps1MIC	control	Tps1MIC	control	Tps1MIC	control	Tps1MIC			control	Tps1MIC	control	Tps1MIC	control	Tps1MIC	control	Tps1MIC
	0.002874	0.023528	0.071012	0.136075	0.004701	0.024006	0.112377	0.396844			0.071012	0.136075	0.010915	0.009517	0.004701	0.024006	0.015779	0.059851
	0.002474	0.02547	0.055958	0.199991	0.002085	0.020813	0.256066	0.371329			0.055958	0.199991	0.017818	0.009716	0.002085	0.020813	0.004925	0.059832
	0.011085	0.026923	0.032471	0.148155	0.008962	0.022849	0.200243	0.298549			0.032471	0.148155	0.015742	0.00928	0.008962	0.022849	0.009353	0.115956
	0.005139	0.013255	0.058718	0.191517	0.007608	0.019471	0.175465	0.371215			0.058718	0.191517	0.010604	0.009658	0.007608	0.019471	0.009309	0.080362
	0.003197	0.007185	0.042491	0.099603							0.042491	0.099603	0.012564	0.011348
	0.004528	0.013186	0.057677	0.090311							0.057677	0.090311	0.012361	0.009928
	0.012357	0.022105	0.0511	0.123485							0.0511	0.123485	0.006126	0.024227
	0.010889	0.019618	0.052047	0.179295							0.052047	0.179295	0.008967	0.013557
Average	0.006568	0.018909	0.052684	0.146054	0.005839	0.021785	0.186038	0.359484		Average	0.052684	0.146054	0.011887	0.012154	0.005839	0.021785	0.009842	0.079
SD	0.00415	0.006985	0.011485	0.041334	0.00307	0.00203	0.059564	0.042374		SD	0.011485	0.041334	0.003684	0.005081	0.00307	0.00203	0.00447	0.026468
t-test with Bonferroni correction
P value (vs. control)		0.00074		0.00018		0.00092		0.02222		vs. control				>0.9999				0.00633
P value (vs. ND)					<0.0001	0.00111	0.00055	<0.0001		vs. 0 hr			<0.0001	<0.0001			0.57114	0.01511

## Sheet: Fig. 2b
	♂
	Wing size		Cell size		Cell number
	Tps1MIC / +	Tps1MIC	Tps1MIC / +	Tps1MIC	Tps1MIC / +	Tps1MIC
% Change	-2.44502	-4.19913	6.32903	0.253081	-8.40506	-4.60062
	-1.14289	-6.67832	-2.53173	-7.66164	1.25547	0.896067
	1.45522	-9.61033	-5.16601	-11.1682	6.80318	1.58368
	1.84437	-6.71018	3.2017	-8.86084	-1.48009	2.18874
	3.03001	-11.6763	0.253081	-10.0293	2.59823	-1.99456
	-0.330525	-1.72154	6.32903	-2.53173	-6.41975	0.662781
	-6.34361	-14.8138	-2.53173	-3.86691	-4.07143	-11.5353
	-0.972908	-7.49157	-1.15893	3.2017	0.020831	-10.5113
	4.53704	-3.92121	1.70602	-6.43046	2.61181	2.51015
	0.368314	-12.4481	-6.43046	-6.43046	7.08681	-6.58753
Average	0	-7.92705	0	-5.35247	0	-2.73879
t-test (two tailed)
P value (vs. control)		0.00013		0.01614		0.25775
	♀
	Wing size		Cell size		Cell number
	Tps1MIC / +	Tps1MIC	Tps1MIC / +	Tps1MIC	Tps1MIC / +	Tps1MIC
% Change	-1.00786	-11.1335	-3.20843	-7.74554	2.07247	-3.86174
	2.33686	-13.1397	3.58396	-13.1723	-1.39816	-0.159175
	-1.87246	-7.9932	-7.74554	-9.16484	6.15708	1.09074
	0.139267	-12.193	5.43367	-9.16484	-5.20826	-3.52369
	-0.161252	-5.79	-6.28118	-3.20843	6.32069	-2.85847
	-2.67409	-18.3648	-1.59524	-14.4306	-1.29076	-4.78521
	-0.097263	-5.65083	7.35065	-13.1723	-7.12087	8.44888
	3.2084	-7.9649	5.43367	-9.16484	-2.30302	1.12183
	3.05294	-8.11721	1.79803	-7.74554	1.03374	-0.598665
	-2.92454	-9.36013	-4.76959	-6.28118	1.73707	-3.47543
Average	0	-9.97073	0	-9.32504	0	-0.860093
t-test (two tailed)
P value (vs. control)		1e-05		0.00023		0.64877

## Sheet: Fig. 2d
	en-Gal4 >
	mCherry-RNAi	Tps1-RNAi	Treh-RNAi	UAS-cTreh	UAS-sTreh	GlyS-RNAi	GlyP-RNAi
% Change	-0.023697	-0.022242	-0.042355	-0.002317	-0.021137	-0.021797	-0.016775
	-0.016954	-0.021087	-0.032843	-0.000953	-0.01974	-0.019375	-0.013506
	-0.014027	-0.019663	-0.032395	0.000622	-0.016221	-0.017246	-0.010273
	-0.008625	-0.015736	-0.028719	0.000704	-0.014684	-0.015078	-0.010213
	-0.007388	-0.014394	-0.028279	0.001213	-0.013916	-0.011758	-0.003375
	-0.004548	-0.010115	-0.026655	0.002143	-0.013206	-0.011148	-0.002005
	-0.002385	-0.008721	-0.02597	0.005105	-0.011865	-0.011091	-0.00029
	-0.001569	-0.005555	-0.024166	0.006129	-0.007488	-0.010854	0.000316
	-0.00137	-0.005408	-0.023948	0.009541	-0.006521	-0.010672	0.0007
	0.000451	-0.001835	-0.023115	0.010698	-0.005991	-0.009316	0.001806
	0.000946	-1.4e-05	-0.020608	0.012282	-0.005204	-0.009157	0.001836
	0.003765	0.00234	-0.019929	0.013911	-0.004887	-0.007541	0.004255
	0.00449	0.004149	-0.018738	0.014846	-0.004292	-0.003825	0.005684
	0.006004	0.004541	-0.016938	0.015532	-0.003221	-0.003043	0.007849
	0.006996	0.005066	-0.015377	0.016258	-0.002244	-6.4e-05	0.011046
	0.008108	0.005556	-0.014376	0.016465	-0.001897	0.001088	0.013752
	0.01074	0.007659	-0.013167	0.018461	-0.000669	0.001445	0.013852
	0.01083	0.009297	-0.01226	0.021704	-0.000346	0.001544	0.018735
	0.011951	0.00977	-0.011837	0.02211	0.004847	0.004163	0.020259
	0.016284	0.011204	-0.010009	0.028309	0.013039	0.011064	0.020337
Average	0	-0.003259	-0.022084	0.010638	-0.006782	-0.007133	0.0032
ANOVA
Dunnett's multiple comparisons test
P value (vs. mCherry-RNAi)		0.7686	0.0001	0.0031	0.116	0.0888	0.7818

## Sheet: Fig. 3a
	♂						♀
	control	Tps1MIC / +	Tps1MIC	Tps1MIC, GR	TrehMIC	Trehs1	control	Tps1MIC / +	Tps1MIC	Tps1MIC, GR	TrehMIC	Trehs1
IIV	0.001067	0.000435	0.003422	0.001247	0.001253	0.001136	0.000851	0.000765	0.003114	0.00133	0.001798	0.001298
Sample number	184	61	109	52	45	90	180	79	165	50	41	89
f-test with Bonferroni correction
P value (vs. control)		0.00051	<0.0001	>0.9999	>0.9999	>0.9999		>0.9999	<0.0001	0.18457	0.00491	0.09316
	♂						♀
	control	Tps1MIC / +	Tps1MIC	Tps1MIC, GR	TrehMIC	Trehs1	control	Tps1MIC / +	Tps1MIC	Tps1MIC, GR	TrehMIC	Trehs1
Relative size	1.05877	0.966207	0.871012	1.01411	1.01492	1.01231	1.05178	1.02471	0.939944	1.02892	1.01805	1.00234
	1.02246	1.00434	0.94518	0.951716	0.988022	1.02258	1.04236	1.01894	0.933707	0.995011	0.92644	0.986003
	1.00243	1.0034	0.931329	0.963852	1.04095	1.00385	0.973804	1.02104	0.931106	0.972933	1.05551	1.04055
	1.05537	1.00138	0.919457	1.05239	1.02012	1.00611	1.00706	1.01487	0.801388	1.03944	0.98333	0.977587
	1.01796	0.986853	1.05	1.00222	0.98392	0.991681	1.01469	1.02399	0.925864	1.02644	0.982616	1.02163
	1.00611	0.994177	0.99925	0.999264	0.9836	0.97518	1.0434	1.05478	0.90835	1.00413	0.991202	1.02941
	0.997313	0.99196	1.02545	0.993781	0.968458	1.00504	1.00416	1.0008	0.951831	1.00488	1.07999	0.977257
	1.04893	1.00802	1.0493	0.984667	0.978365	1.04402	0.928037	0.993393	0.973715	0.96661	1.00043	1.04571
	1.01009	0.982755	1.00291	1.02274	0.956753	1.00901	1.00404	1.00133	0.991826	1.04424	0.984561	1.05135
	0.930981	0.99611	0.987735	0.987944	1.05793	0.964005	1.04849	1.05332	0.889772	0.903641	1.01632	1.03918
	0.994002	1.02527	1.05843	0.975945	1.01596	0.973683	1.03885	1.01844	0.917704	0.992858	1.0294	0.950248
	0.994934	0.985709	1.04048	1.02546	1.05186	0.981819	1.0439	0.997199	0.929331	1.03834	1.03159	0.910629
	1.04207	1.00191	1.05792	0.963328	0.979423	0.992495	1.00132	1.01258	0.99995	1.0202	1.01677	0.947551
	0.97182	1.02128	0.996053	1.01084	0.995341	0.966621	0.975704	1.03301	0.982632	0.963432	1.00791	1.04531
	1.04494	1.01959	0.873461	1.02119	0.970827	0.969696	1.00524	1.04962	0.95072	1.00018	0.915284	0.896928
	1.05798	0.989097	0.953718	1.04419	1.01684	0.928314	0.994318	1.05	0.895397	1.02401	1.01975	0.998863
	1.05268	1.00042	0.937231	1.01354	0.938377	0.927879	0.972681	1.0037	0.982748	1.05101	1.00151	0.934141
	0.969736	0.97003	0.958662	0.941044	1.02043	0.98002	0.907611	1.02504	0.924186	1.00167	0.98045	0.957725
	1.01813	1.01404	0.942689	1.00194	1.02598	0.973598	0.975225	1.02583	1.07819	1.00897	0.958889	0.955921
	0.951863	0.994466	0.960707	0.995475	1.02515	1.03589	0.963715	0.982233	0.953314	0.989235	1.05056	0.923873
	0.974863	0.998656	0.977237	0.989644	0.944411	1.0216	1.01008	1.03734	0.872386	1.00733	0.923541	0.995884
	1.00187	1.00918	1.04159	0.96488	0.978742	1.01358	1.00113	0.987461	0.994561	0.975041	1.06464	0.953769
	0.989892	1.01864	0.926347	0.993231	1.00027	1.05295	0.985786	1.0011	0.985781	0.965939	0.980399	0.990382
	1.01792	1.00233	0.951613	1.04278	0.988158	0.972754	0.991154	0.979599	0.993092	1.03439	0.989103	0.99529
	1.00471	1.00316	0.979116	0.981341	1.05518	0.96317	1.01694	1.00293	0.976866	1.01761	0.994879	0.975599
	1.00546	1.01119	0.953383	0.968802	1.08244	1.01622	0.998547	1.02794	0.874804	1.02827	1.05286	0.977858
	0.896615	1.02296	0.961569	0.984696	0.965387	0.986482	1.00081	1.00333	0.921404	0.933283	0.966513	1.05676
	0.995672	0.971197	1.08159	0.981042	1.01301	0.972041	0.969346	0.985254	1.01813	1.01034	1.00069	1.01959
	0.992103	0.938275	1.01108	0.957075	0.960338	0.987003	1.01588	0.989238	1.02765	0.969896	1.03296	1.03064
	0.986888	0.994783	1.0234	1.0128	1.00593	1.01544	0.978869	1.00307	1.07201	1.0025	1.06422	0.988586
	1.03035	0.982401	1.03199	0.911824	1.03188	1.03135	1.00199	1.02848	1.07659	1.00895	1.03098	1.06885
	0.952956	0.98528	1.03718	1.03922	1.00354	1.00395	0.994645	1.01701	1.07231	1.00951	1.0227	1.03775
	1.01503	0.9776	1.06707	0.981546	0.954906	1.0221	0.99463	1.01056	1.09047	0.984614	1.03327	1.02042
	0.97753	1.02987	0.997336	0.955933	0.995498	1.02811	0.9491	1.05021	1.07473	0.924259	0.910171	1.02461
	0.960244	1.00958	1.12479	1.05879	1.08195	1.06252	1.00137	0.931145	1.14036	1.05632	0.966059	0.999029
	0.896294	1.00097	1.00229	1.01921	1.00662	1.07951	1.01686	0.987969	1.03844	0.981735	1.01581	1.05352
	1.05303	1.02485	1.04502	1.04127	1.00262	1.01782	1.01571	0.992018	1.05515	0.995441	0.995605	1.01801
	1.0091	0.95957	1.03691	1.06244	0.946194	1.04373	1.00657	1.02914	0.993737	1.05016	0.996876	1.01602
	1.00635	1.01541	0.977794	0.997121	0.998956	1.05307	1.00177	1.03051	1.09235	1.00363	0.924724	1.06073
	0.996636	0.995584	1.00701	0.988628	0.972241	1.05115	0.970306	1.03211	1.03784	1.01689	0.949499	1.01831
	1.01354	0.998444	1.04591	1.0235	1.04855	1.03034	1.03401	1.03367	1.08071	1.01813	1.03394	1.03234
	0.982969	0.983916	1.01739	0.960781	0.949208	0.994013	1.00123	0.966724	1.08616	1.0071		0.998906
	1.02447	1.02574	0.98704	0.968967	0.999834	1.07154	1.04607	1.02519	1.13895	0.948828		1.00867
	1.01928	1.02118	1.04923	1.05201	1.00264	1.04476	1.00081	0.964917	1.09384	1.03729		1.01838
	1.00569	1.01663	1.01257	1.05898	0.978247	1.01762	1.01788	0.990292	1.02248	1.03922		1.02515
	0.988438	1.003	1.04595	0.990233		1.03259	1.01009	0.995115	0.996692	1.01392		1.03882
	1.01973	0.97517	1.00876	1.04224		1.03121	0.996817	1.00445	0.986591	1.01339		1.06427
	1.02146	0.990146	0.999988	0.94461		0.996253	1.02174	1.01864	1.00361	0.983987		1.0131
	0.987192	1.03597	1.02152	1.05225		1.00747	0.909216	0.966782	1.01609	1.0026		1.03463
	1.0264	1.0229	1.01636	1.03647		0.986479	1.00722	0.951654	1.02635	0.883306		1.01329
	0.904537	1.01228	0.986861	0.972692		0.995166	0.995706	0.961193	1.08047			1.02762
	0.994196	0.963779	1.01118	0.999349		1.01912	1.0011	1.02713	1.01561			1.01133
	1.004	1.02601	0.977613			1.00107	1.0204	0.962198	0.980905			1.02561
	1.0349	0.999622	1.02435			0.98188	1.00423	0.95516	0.989146			1.02385
	0.97092	1.01279	1.04734			0.983123	0.983613	0.984902	1.05055			0.995368
	0.99915	0.996542	1.02842			1.00146	1.00909	0.954616	1.01651			1.04741
	0.973925	0.949943	1.07912			0.970522	1.02181	0.968026	0.95851			1.0261
	1.0186	1.00905	1.0481			1.02985	0.990524	0.973117	1.05994			0.973002
	0.996784	0.991106	0.987694			1.03951	0.986923	0.963681	1.0495			1.04304
	1.0145	1.01813	0.973473			1.00887	1.03458	0.952771	0.983745			1.02378
	0.994859	1.03914	1.0167			1.06368	0.970029	0.952649	0.966605			0.972428
	1.0001		1.01222			0.996585	1.00084	0.977102	1.03951			0.982562
	1.06016		1.06766			0.960677	1.003	0.972644	1.03842			1.00815
	1.04005		1.04001			1.0107	1.02239	0.992486	1.01655			0.973412
	0.87474		0.842312			0.937831	0.99702	1.00079	1.03223			0.974912
	0.990444		1.02689			1.02642	1.04145	1.02306	0.992137			0.995817
	0.988891		1.03998			0.997666	1.02224	1.01144	0.930292			0.965148
	0.999624		1.03363			0.939736	0.987591	1.00696	1.00689			0.993581
	1.0156		0.984989			0.950972	1.0104	0.983281	0.93636			0.961337
	0.976963		1.03276			0.995838	0.969373	1.00891	0.957673			0.986352
	0.991797		0.936484			0.995472	0.981421	0.968242	1.03976			0.965929
	0.996192		0.848684			1.01481	0.983328	0.979452	1.05299			0.958971
	0.994027		0.986705			1.00207	1.03864	1.01947	0.947153			1.00272
	0.971607		0.989868			0.964402	1.06096	0.980589	0.986695			0.990713
	1.02167		0.97806			0.955891	1.02203	1.00272	1.08126			0.972333
	0.992933		1.0119			0.973649	1.01622	0.987937	1.01667			0.988022
	1.01022		0.885067			0.986892	1.05896	0.989064	1.01304			0.987581
	1.01314		1.04111			0.99576	1.00313	0.982042	0.953496			1.01861
	0.977596		1.06484			0.96338	0.989342	1.0097	0.970358			0.967529
	1.01058		1.09563			0.945582	0.903627		1.0034			0.951895
	0.999104		1.03656			0.971813	1.02526		1.00877			0.983778
	0.998363		0.936852			1.01504	0.959511		1.01461			0.985034
	0.998697		1.00449			0.978495	1.0313		0.870529			0.912335
	1.01334		0.918985			0.98412	0.996443		0.982837			1.0011
	1.02		0.895929			1.03513	0.996687		1.05667			0.990069
	1.03651		1.07193			0.928148	0.996901		0.955975			1.00423
	1.01866		1.03843			1.06116	0.996432		1.04209			1.02397
	1.03799		0.940631			0.981268	1.03286		1.00036			1.0006
	0.889244		0.983055			0.994133	0.998694		0.942486			1.04238
	1.01927		0.978138			0.97146	1.01324		1.01276
	0.96952		1.10436				1.01635		1.11716
	1.03157		1.10173				0.994331		1.10758
	1.02335		1.05442				1.01281		1.03435
	1.0036		0.980673				1.03923		0.992765
	1.02156		1.0419				0.985591		0.964549
	0.998287		0.981822				0.974502		1.03768
	0.999364		1.04068				1.00526		1.02925
	0.9875		1.00496				0.947215		1.00563
	1.0171		1.08294				1.01089		1.00913
	1.01212		0.997828				0.993083		0.99036
	0.996499		0.978655				0.904168		1.05899
	1.01634		0.897849				0.963111		0.899982
	1.02727		1.08838				0.985613		0.996762
	1.03726		0.796453				0.957385		1.04428
	1.02341		1.0039				1.00744		1.00848
	0.980262		0.996617				1.01026		0.972839
	1.02482		1.02459				1.03111		1.00061
	0.981975		0.979003				1.02141		1.02804
	1.01299		0.938579				1.01806		1.02971
	1.00318						1.04496		0.977395
	0.985864						0.958693		1.01458
	1.02479						0.972866		0.985591
	1.04754						1.01755		1.00702
	0.976334						0.989202		0.972033
	0.975522						0.990105		0.953318
	0.972395						0.987334		1.04228
	0.995269						0.961319		1.02774
	1.01247						0.962554		1.00823
	0.876692						1.00298		0.922175
	1.0313						1.00821		0.969529
	0.845334						1.02508		0.952415
	1.01285						1.03042		1.0337
	0.998539						1.01344		0.929646
	0.98991						1.00231		1.00853
	1.02581						0.972628		0.921311
	0.990887						1.01968		0.934721
	1.01575						1.00475		1.02485
	1.01787						1.00477		0.921417
	1.02854						0.992019		1.0378
	1.00153						0.999785		1.04383
	1.00899						1.01926		1.01233
	0.987019						0.986253		1.0629
	1.02097						1.00173		1.02826
	1.02402						1.02252		1.02075
	0.993904						0.991531		0.989245
	0.988174						1.02757		0.986041
	0.988949						0.976308		1.02572
	1.02666						1.00752		1.04966
	1.00923						0.969323		1.02733
	1.01014						0.984097		1.03172
	0.987982						0.993554		0.946378
	0.991959						0.960072		1.0149
	1.05002						0.947078		0.992322
	0.971688						1.00463		1.05618
	1.02962						1.02744		0.95192
	0.952355						1.01161		0.879542
	1.01121						1.03606		1.00215
	1.00104						1.0042		1.01202
	1.00823						1.02921		0.941413
	1.01464						1.01934		1.0044
	1.01141						1.0124		0.944138
	0.98767						0.98707		1.00186
	1.02694						1.01134		0.945935
	0.961176						1.00879		1.05739
	1.00561						1.0051		1.01519
	1.02061						1.00207		1.06106
	1.00439						1.01128		1.05902
	0.974357						0.988478		0.957597
	0.994034						0.978403		1.01512
	0.9998						1.02171		1.00936
	1.00148						1.03046		0.927139
	0.983606						0.998551		1.05828
	1.0303						0.993012		1.01517
	1.01889						1.00552		1.03699
	0.966403						1.00584		1.06907
	0.978307						1.02349
	0.973871						0.995606
	0.986464						0.898338
	1.00864						0.996714
	1.00751						1.01831
	1.00936						1.00879
	1.00905						1.01085
	0.962323						1.02674
	1.00863						1.01279
	0.97876						1.02641
	0.996874						0.894337
	0.99737						1.02039
	1.03339						0.980294
	0.967135						0.998808
	0.998698						1.0301
	1.02905
	1.01412
	1.00392
	1.01475

## Sheet: Fig. 3b
	♂						♀
	control	Tps1MIC / +	Tps1MIC	Tps1MIC, GR	TrehMIC	Trehs1	control	Tps1MIC / +	Tps1MIC	Tps1MIC, GR	TrehMIC	Trehs1
FA	0.000132	0.00017	0.000442	0.000107	0.000391	0.000152	0.000199	0.00026	0.000392	0.000138	0.000328	9.7e-05
Sample number	184	61	109	52	45	90	180	79	165	50	41	89
f-test with Bonferroni correction
P value (vs. control)		>0.9999	<0.0001	>0.9999	<0.0001	>0.9999		0.76824	<0.0001	0.65078	0.15258	0.00105
One sample t-test
Theoretical mean	0	0	0	0	0	0	0	0	0	0	0	0
Actual mean	-0.000723	-0.001061	-0.003322	0.000514	0.003076	-0.003476	-0.003863	-0.005093	-0.002396	-0.002136	-0.000265	-0.004998
P value (two tailed)	0.3949	0.5274	0.1018	0.7221	0.3027	0.009	0.0003	0.0063	0.1221	0.2044	0.9258	<0.0001
	♂						♀
	control	Tps1MIC / +	Tps1MIC	Tps1MIC, GR	TrehMIC	Trehs1	control	Tps1MIC / +	Tps1MIC	Tps1MIC, GR	TrehMIC	Trehs1
(L-R)/[(L+R)/2]	-0.017522	0.025054	-0.012589	-0.002642	-0.037891	-0.006728	0.004973	0.010135	-0.005047	-0.008456	0.005881	-0.003235
	-0.002743	0.003121	0.027691	0.008081	0.015558	-0.020229	0.004208	0.036017	-0.016692	-0.005197	-0.000834	0.012581
	0.004533	0.016195	0.001694	-0.012313	-0.007982	-0.005546	-0.056164	0.013954	0.011818	-0.008376	0.032175	-0.007396
	0.013559	0.01762	-0.000758	-0.000771	-0.015406	0.005045	-0.022046	-0.013869	-0.024329	0.003463	0.002387	-0.000681
	0.008047	-0.008566	-0.0178	-0.003605	0.023111	-0.003182	-0.008031	-0.014409	-0.028749	-0.004714	-0.008282	0.013499
	0.002304	0.003239	0.071162	0.008871	0.002402	-0.034097	-0.022739	0.006327	-0.006986	0.008398	0.027525	-0.014537
	0.006716	-0.001625	-0.094821	-0.015422	0.011208	-0.013086	0.012585	0.001406	0.022726	-0.014365	0.005345	-0.00785
	-0.00592	-0.004379	0.016846	0.007953	0.004239	0.006039	-0.004433	-0.000121	-0.005162	0.014031	0.010392	-0.001522
	-0.006434	-0.011634	0.042242	0.000495	0.014845	-0.005793	0.020863	-0.000107	0.0014	-0.000226	-0.003516	-0.020836
	-0.004417	-0.005755	-0.014226	-0.015562	0.010742	0.012901	0.003075	-0.002143	-0.003919	-0.015863	-0.017994	-0.007537
	0.003803	0.002676	-0.030467	-0.002975	0.008394	0.009674	-0.001621	0.00062	-0.003507	0.0017	-0.002027	-0.00239
	-0.0153	-0.00574	0.005634	0.022978	0.032337	0.007114	0.011897	-0.025187	0.010446	0.009698	-0.00507	-0.002475
	-0.02633	-0.01603	-0.011952	0.004261	-0.01585	0.007814	0.003403	-0.0135	0.026316	-0.010768	-0.010376	-0.008991
	-0.011498	0.007606	0.013176	0.00208	-0.017369	-0.002583	0.003828	-0.022347	-0.028458	0.005339	0.002617	-0.001412
	-0.00328	0.00702	-0.046313	0.013367	0.01834	0.001276	-0.024604	0.010021	0.000455	-0.011144	-0.009928	-0.012557
	-0.011172	-0.005158	-0.008814	-0.010038	0.009896	-0.005696	0.012947	0.00365	0.003553	0.024788	0.028275	0.001128
	0.00179	0.006166	-0.000252	-0.011639	-0.007933	0.012599	-0.001257	0.022144	0.002871	-0.003225	-0.024911	-0.004083
	0.023963	0.015305	0.017499	-0.001134	-0.012513	-0.001716	0.005885	-0.013315	-0.014477	-0.011945	-0.00224	-0.014742
	0.001741	0.006307	0.001522	0.006318	0.002343	0.006017	1.5e-05	-0.021165	-0.015198	-0.001261	0.013232	0.004672
	0.000436	0.007864	0.020138	0.006746	-0.006207	-0.008612	-0.016737	-0.017969	0.019563	-0.0159	-0.012581	0.009939
	0.008019	-0.028186	0.019484	0.011406	0.015125	0.004911	-0.012806	-0.015025	-0.010905	0.000344	-0.016516	0.002133
	0.000568	-0.025756	-0.009635	-0.01186	0.003385	-0.001513	0.00046	-0.021724	-0.004309	-0.004954	0.016104	-0.000267
	0.007978	-0.01111	0.026875	-0.007348	-0.002639	0.002891	-0.019098	-0.018846	-0.024727	-0.016603	0.019393	-0.00486
	0.004619	-0.018579	-0.037451	0.012695	0.029748	0.000278	-0.004271	-0.009386	-0.029138	0.007571	0.012688	-0.008856
	0.005175	-0.012717	0.016307	0.005613	0.048954	0.010978	0.005513	0.006859	-0.020044	-0.024243	-0.010432	-0.010043
	-0.011326	-0.026061	-0.007688	0.015707	-0.019277	0.000777	-0.00708	0.000639	-0.005545	0.012621	0.001897	-0.021439
	-0.027596	-0.004017	-0.019414	0.003999	-0.031994	-0.005064	-0.006671	0.00456	-0.018838	-0.011515	0.012336	-0.015726
	-0.024616	0.004245	-0.002098	0.012538	0.009778	-0.017224	-0.024388	0.005064	-0.000359	-0.026814	-0.00144	-0.005542
	-0.005984	-0.002611	-0.020859	-0.000924	0.040768	-0.015526	-0.0002	-0.03839	0.005394	-0.009407	0.017734	-0.006994
	-0.012219	-0.013526	-0.02852	0.006645	0.021718	-0.015271	-0.031402	-0.003649	-0.004854	-0.004284	-0.009261	-0.006254
	0.011001	0.009566	-0.010657	-0.001655	-0.025682	0.010887	-0.011299	-0.003735	0.017009	0.015655	0.012771	-0.013239
	-0.040206	-0.009828	-0.033169	-0.008626	-0.023348	-0.016188	-0.00827	0.002387	0.011987	0.001341	-0.012395	-0.011738
	-0.006324	-0.00289	0.003236	-0.003381	-0.013412	-0.014185	-0.010423	0.002162	-0.005707	0.013823	-0.017999	-0.010612
	0.020635	0.011088	-0.000381	-0.017283	-0.008446	-0.040998	-0.0179	-0.001632	0.028963	0.006211	-0.013812	0.001916
	-0.016184	-0.009349	0.016187	-0.010719	0.009745	-0.005531	-0.006983	0.007067	-0.034742	-0.012783	0.011605	-0.012993
	0.000621	-0.027258	-0.01688	0.003105	0.004497	-0.022463	0.001432	-0.020935	0.009144	-0.007278	0.001493	-0.006649
	-0.000549	-0.004171	0.013673	0.010011	0.012162	-0.03228	0.003803	0.003375	-0.03131	-0.020713	0.013197	0.006335
	0.004691	-0.014324	-0.023281	-0.011093	0.008373	-0.006595	0.005688	-0.022	-0.004513	0.002938	0.015265	-0.002354
	0.00933	0.006416	-0.004881	0.009029	0.025919	-0.013986	0.020482	-0.020331	-0.032983	0.004364	0.010928	-0.00278
	0.017191	-0.020476	-0.006064	0.016294	-0.032343	0.003686	0.013081	-0.010139	0.017725	-0.011882	-0.057796	0.00833
	-0.012726	0.024391	-0.032895	0.002006	-0.016895	-0.003186	-0.008853	-0.01239	-0.012026	0.014619	-0.046705	-0.002181
	0.006383	0.022323	-0.003168	-0.002296	-0.004212	0.017941	-0.032847	-0.050419	0.012167	-0.00491		-0.001617
	0.000376	0.002901	-0.00413	-0.014339	0.024026	-0.015171	-0.001601	0.011502	-0.005596	0.019022		-0.018088
	0.014084	0.004144	-0.006142	0.012141	0.003089	0.018914	-0.006671	-8.1e-05	-0.022567	-0.007921		-0.009211
	-0.014377	-0.007922	0.000755	-0.011236	0.027126	-0.006119	0.001519	-0.006487	-0.010931	-0.007678		0.002639
	0.000747	0.009681	-0.002987	0.009454		-0.015032	0.019418	-0.018363	-0.024829	0.001		-0.014818
	-0.013203	0.027342	0.006535	0.006461		-0.013218	-0.009865	-0.010574	-0.054241	-0.018133		-0.002593
	-0.003567	-0.010992	-0.007855	0.012119		-0.002673	0.023339	-0.034337	0.009216	0.007122		-0.025771
	-0.018368	0.005847	-0.03439	0.00675		-0.007486	-0.006181	0.025674	0.00159	0.006666		-0.018556
	-0.005968	0.003075	-0.01175	0.002211		-0.018207	-0.003086	-0.056918	0.013993	0.013028		0.004102
	0.010263	-0.009274	0.008395	-0.013152		0.004121	-0.005513	0.011701	-0.018078			0.002312
	0.009838	0.02165	-0.031001	-0.022603		0.002402	-0.021196	-0.012633	-0.032821			-0.005717
	-0.001447	-0.003285	-0.000805			0.015086	-0.025176	-0.019294	0.04826			0.009274
	0.009789	0.002443	-0.033168			0.005036	0.0034	0.008072	-0.028779			-0.004618
	-0.006027	5.5e-05	0.005039			-0.013678	0.003032	0.013339	0.001401			-0.01063
	0.001263	-0.004384	-0.004714			-0.034864	-0.008932	-0.014731	-0.052936			-0.011098
	0.00264	0.006853	-0.012452			0.005111	-0.009881	0.001059	0.007752			-0.001674
	0.013079	-0.013105	-0.018537			-0.014619	-0.024212	-0.015993	-0.026647			-0.008082
	-0.005976	0.006339	0.000814			-0.002192	-0.008771	0.005351	0.023604			-0.019076
	-0.003298	-0.010587	0.00792			-0.022306	-0.014239	0.005027	0.001505			-0.009615
	-0.011252	-0.00197	0.002808			-0.005188	-0.00654	-0.024444	0.029946			-0.010908
	0.006708		-0.015468			0.000217	0.004569	0.003749	-0.043623			0.008221
	0.005668		-0.00483			-0.020557	0.006977	-0.012923	0.057513			-0.019734
	-0.002271		-0.001405			2.6e-05	0.013889	0.006272	0.008549			0.011504
	0.003172		0.000152			-0.004161	0.021684	0.016962	-0.013261			-0.012096
	0.006242		0.012856			0.000271	0.004052	-0.002725	-0.001434			-0.0089
	0.012993		-0.008678			-0.001446	0.004855	0.007468	-0.027023			-0.00951
	0.004105		-0.021503			-0.009688	-0.007717	0.014966	0.030743			0.0068
	-0.011354		0.006797			0.019367	0.016837	0.010653	-0.016078			-0.002349
	-0.012258		0.008898			0.002087	-0.014115	0.010606	-0.00042			-0.016231
	0.001363		-0.010565			-0.010422	0.012371	-0.002939	0.00383			-0.007853
	0.022248		-2.4e-05			0.00723	0.013149	0.000134	0.028539			0.01106
	0.013946		0.003856			0.012242	0.006758	-0.004073	-0.007733			0.007154
	-0.000368		0.026051			0.010097	-0.002584	-0.01574	0.006112			0.01125
	0.011348		-0.006208			-0.002889	-0.014347	0.003462	-0.013408			0.006313
	-0.001883		-0.011477			0.025181	-0.006007	-0.02755	-0.024634			0.007877
	0.002338		-0.001375			-0.003665	0.00051	-0.025174	0.004835			-0.034259
	0.019444		-0.002761			-0.009837	-0.00314	0.005688	-0.017507			-0.007282
	0.002728		-0.001245			-0.010612	-0.018349	-0.002673	-0.011876			-0.019441
	-0.024222		0.006718			-0.003277	-0.022066		0.112621			-0.004172
	0.014506		-0.000877			0.008077	-0.000137		0.025604			-0.02725
	0.017729		-0.007354			-0.009237	0.009087		0.017746			0.0017
	-0.007523		0.012316			0.00656	-0.007577		-0.014291			-0.012315
	-0.003687		-0.013832			-0.008542	-0.000625		2.9e-05			-0.009371
	0.016377		-0.008919			0.014925	0.007521		0.0061			-0.003746
	-0.014707		-0.016964			0.004126	0.003462		-0.01312			0.003351
	-0.00659		0.073525			0.000355	0.027062		-0.023701			0.005443
	0.00468		0.001914			-0.005824	-0.005849		-0.022032			0.00969
	-0.006677		0.011909			0.000164	-0.035264		0.002054			0.005333
	-0.000196		-0.026129			-0.007087	-0.003288		-0.028484
	-0.007344		-0.005139				-0.011477		-0.000791
	0.000842		-0.012382				-0.031588		0.006987
	0.013368		0.017259				-0.005823		0.007638
	0.016176		0.017279				-0.027279		0.00688
	0.005896		-0.020455				-0.021752		-0.001389
	0.003518		-0.016585				-0.005022		-0.00721
	-0.015521		0.006842				-0.010689		-0.004742
	-0.015104		-0.012602				0.008601		0.01645
	0.009211		-0.027742				-0.007742		0.005905
	-0.007876		0.007279				-0.005697		-0.005877
	-0.001428		-0.003928				-0.028823		-0.022644
	0.005002		-0.011929				0.017732		-0.01292
	0.001752		0.004004				0.000926		-0.001081
	-0.011775		0.047306				-0.003413		-0.006032
	-0.008835		-0.009037				0.005494		-0.000885
	0.000449		0.007579				-0.011578		-0.017533
	-0.005848		-0.01306				-0.015585		-0.009882
	0.010206		-0.015782				-0.015259		0.006626
	0.000452		-0.00905				0.000763		0.000679
	-0.02697						0.006492		-0.006539
	-0.006003						-0.012356		0.002553
	-0.007748						0.002368		0.010379
	-0.01431						-0.003076		-0.000449
	-0.021266						0.0279		-0.008212
	0.00355						-0.00853		-0.00562
	0.012996						-0.010195		0.015421
	-0.000425						0.005925		-0.014258
	-0.010382						0.0147		0.01416
	0.026523						-0.007243		0.000385
	0.014545						-0.002567		0.028202
	-0.014563						-0.007414		0.002597
	0.017113						-0.009972		-0.029026
	0.002194						0.008898		-0.001496
	-0.000306						0.019292		0.002232
	0.01211						0.009147		-0.001894
	-0.012461						0.001908		0.012631
	-0.003515						0.006449		0.007288
	0.00221						0.005859		0.019044
	0.006663						0.014518		0.018692
	0.017171						-0.015319		0.002049
	0.005001						0.01394		-0.012663
	0.018131						-0.008612		0.025858
	-0.008335						-0.011532		-0.021574
	-0.007513						-0.028706		0.022506
	-0.00179						-0.000101		-0.025649
	-0.017657						-0.002848		-0.007341
	-0.001907						-0.010147		-0.01906
	0.007182						0.010104		0.022492
	0.021259						0.002324		-0.017821
	0.017536						-0.015484		0.015402
	-0.011408						0.007378		-0.017178
	0.002721						0.037778		-0.001608
	0.00498						-0.011996		0.00859
	0.001492						0.005674		-0.017071
	-0.013391						0.010836		-0.006524
	-0.004192						-0.016841		-0.005344
	0.018652						-0.006005		-0.000152
	0.006338						0.001454		-0.00831
	0.003227						-0.007289		0.006065
	0.012748						-0.007998		-0.029411
	-0.001192						-0.012199		-0.009937
	-0.022964						-0.024791		0.001471
	-0.008116						-0.005898		0.017597
	-0.002725						-0.013332		0.004086
	-0.004082						-0.003397		0.005554
	-0.000363						-0.002333		-0.018043
	0.005178						-0.0003		0.008484
	0.011904						-0.030577		0.005675
	-0.013989						-0.034352		0.016227
	0.006734						-0.001269		-0.008512
	-0.011136						0.016699		-0.015682
	0.001113						0.029055		-0.012617
	-0.024388						0.004298		-0.000142
	0.00314						-0.018801		-0.022622
	-0.016973						-0.009534		-0.000962
	-0.00786						-0.006123
	0.003141						-0.008432
	0.013178						-0.03329
	-0.021253						-0.014864
	0.001678						-0.020479
	0.005415						-0.004476
	-0.006881						-0.010701
	-0.006163						-0.005662
	0.003262						0.005461
	-0.017772						-0.004617
	-0.003806						0.027879
	0.002056						-0.005954
	-0.0052						-0.017648
	-0.004262						-0.01475
	0.012227						-5.3e-05
	-0.007615
	0.002983
	-4.1e-05
	-0.014842

## Sheet: Fig. 3d
	♂	w-	Tps1MIC
	♀	CS	CS
	total vial tested	35
	Paternal genotype	29	6
	%	82.86	17.14
	♂	w-	Tps1MIC
	♀	OR	OR
	total vial tested	36
	Paternal genotype	28	8
	%	77.78	22.22

## Sheet: Fig. 3e
						Average number of progeny
						(/female/day)
	♂	Tps1MIC / +	Tps1MIC		♂	Tps1MIC / +	Tps1MIC
	♀	w-	w-		♀	w-	w-
	male tested	20	27			2.8889	0.7778
	vial with progeny	18	16			5.4445	2.6667
	%	90	59.26			8.3334	2.6667
						10.5556	3.8889
		Fisher’s exact test				10.6667	4.7778
		P value	0.0245			11.4445	5.1112
						11.6667	7.6667
						12.1112	9
						12.3334	9.3334
						12.4445	12.1112
						12.5556	12.7778
						13.2223	13.3334
						13.4445	13.4445
						14.2223	13.7778
						14.4445	15.6667
						14.8889	16
						16.7778
						17.4445
					Average	11.9383	8.9375
						Mann Whitney test
						P value	0.0124

## Sheet: Fig. 4a
	♂							♀
	control	Tps1MIC	GlyS8	GlyP3-13	dilp8MIC	Canton S	Oregon R	control	Tps1MIC	GlyS8	GlyP3-13	dilp8MIC	Canton S	Oregon R
IIV	0.001067	0.003422	0.001132	0.001785	0.001743	0.001656	0.001748	0.000851	0.003114	0.001875	0.001088	0.004182	0.000765	0.001629
Sample number	184	109	44	55	46	40	36	180	165	51	68	69	39	27
f-test with Bonferroni correction
P value (vs. control)		<0.0001	>0.9999	0.07704	0.15514	0.34915	0.24234		<0.0001	0.00102	>0.9999	<0.0001	>0.9999	0.09059
	♂							♀
	control	Tps1MIC	GlyS8	GlyP3-13	dilp8MIC	Canton S	Oregon R	control	Tps1MIC	GlyS8	GlyP3-13	dilp8MIC	Canton S	Oregon R
Relative size	1.05877	0.871012	1.05804	1.00075	1.00587	0.996608	0.94373	1.05178	0.939944	1.0333	1.001	1.09385	1.01916	0.974623
	1.02246	0.94518	1.01762	0.957335	0.996573	1.01521	1.03482	1.04236	0.933707	1.06052	0.999603	0.985078	0.93375	1.00421
	1.00243	0.931329	0.965444	1.04693	1.03134	0.981278	0.999018	0.973804	0.931106	1.09518	0.969323	1.03547	1.00383	1.08532
	1.05537	0.919457	0.991947	1.00875	0.927338	0.930949	0.970429	1.00706	0.801388	0.990942	1.03299	0.957147	1.03601	1.04234
	1.01796	1.05	0.964996	0.986236	0.983954	1.04423	1.05367	1.01469	0.925864	1.01782	1.00086	0.985621	1.02899	1.03823
	1.00611	0.99925	0.945661	1.00319	1.0167	0.998407	1.01922	1.0434	0.90835	0.931504	1.0026	1.00647	1.00192	0.961771
	0.997313	1.02545	0.960461	0.984084	0.959987	1.03123	1.07971	1.00416	0.951831	0.94536	1.01399	0.927173	1.00027	1.01611
	1.04893	1.0493	1.0574	1.0029	1.02037	0.988825	1.00871	0.928037	0.973715	1.0145	1.01017	1.0879	0.985995	0.970797
	1.01009	1.00291	1.01048	1.02111	0.965363	1.0001	0.996387	1.00404	0.991826	0.965386	0.990364	1.08937	1.00905	1.06262
	0.930981	0.987735	1.03054	1.07284	0.96888	1.00425	1.01174	1.04849	0.889772	0.950504	1.05354	0.909067	0.976898	0.967369
	0.994002	1.05843	0.997408	1.02411	1.02331	0.979198	1.03228	1.03885	0.917704	0.95414	0.927484	0.965745	0.992208	0.954337
	0.994934	1.04048	0.977227	0.948451	1.01623	0.985797	0.943309	1.0439	0.929331	1.04085	0.992462	0.960427	0.976657	0.945712
	1.04207	1.05792	1.01553	1.00056	0.985293	1.02543	1.01023	1.00132	0.99995	1.02526	0.98796	1.00486	0.999902	1.00829
	0.97182	0.996053	1.02518	0.927323	1.02452	0.989272	0.956816	0.975704	0.982632	0.965971	0.962697	1.06556	0.910616	1.01856
	1.04494	0.873461	0.983042	0.988224	1.01344	0.998729	1.07704	1.00524	0.95072	0.944327	1.04656	1.02337	0.985453	0.96344
	1.05798	0.953718	0.998452	1.01058	1.001	1.02804	1.00926	0.994318	0.895397	0.970169	1.00838	0.911536	1.016	0.991919
	1.05268	0.937231	0.995556	1.05181	1.07032	0.827964	1.01529	0.972681	0.982748	1.00816	1.03037	0.965303	0.980819	0.937861
	0.969736	0.958662	0.992976	1.02398	1.00305	0.970832	0.950279	0.907611	0.924186	0.995972	1.00886	1.02124	0.97054	0.994878
	1.01813	0.942689	0.979042	0.964424	0.980438	1.02766	1.0135	0.975225	1.07819	1.02261	1.02762	0.986262	0.994495	1.02612
	0.951863	0.960707	1.02281	1.01702	0.987818	1.02093	1.07308	0.963715	0.953314	0.977704	1.04106	0.959154	1.02112	1.0191
	0.974863	0.977237	0.982495	0.964495	1.0182	0.993836	0.974061	1.01008	0.872386	1.01349	0.960185	1.05402	1.04633	0.947504
	1.00187	1.04159	0.990216	1.03091	1.00806	1.01432	0.973171	1.00113	0.994561	0.976258	1.02382	0.942942	0.996595	1.04769
	0.989892	0.926347	0.988705	0.976962	0.860674	0.978469	0.973482	0.985786	0.985781	0.978925	0.990712	0.947548	0.99447	1.00535
	1.01792	0.951613	0.945456	0.907448	0.955006	1.03796	0.920799	0.991154	0.993092	0.959761	0.990161	1.08396	1.02213	1.01622
	1.00471	0.979116	1.04216	1.07957	0.956485	0.970483	0.982168	1.01694	0.976866	0.949367	0.959404	0.96343	1.0221	1.01034
	1.00546	0.953383	0.98287	1.01503	1.0298	0.99438	1.08433	0.998547	0.874804	1.03031	0.987418	1.01154	1.02714	0.938429
	0.896615	0.961569	1.04483	1.03922	0.993111	0.944472	1.04189	1.00081	0.921404	1.0711	0.972452	1.06455	1.00721	1.05086
	0.995672	1.08159	0.964629	0.996772	1.06863	1.0083	0.971859	0.969346	1.01813	1.0592	1.01419	1.0121	1.02104
	0.992103	1.01108	1.03561	0.941668	1.03283	1.01041	1.02446	1.01588	1.02765	0.956276	1.03286	0.979286	0.986085
	0.986888	1.0234	1.03322	0.97325	0.956911	1.01898	1.02154	0.978869	1.07201	1.02728	1.01098	0.979279	1.04298
	1.03035	1.03199	0.983308	0.984924	1.02965	1.01567	0.979311	1.00199	1.07659	1.00636	0.981165	1.01638	1.01434
	0.952956	1.03718	1.02612	0.898151	1.02062	1.00622	0.961562	0.994645	1.07231	1.02694	0.962181	1.02059	0.986248
	1.01503	1.06707	1.00274	0.984639	1.02249	1.11864	0.985639	0.99463	1.09047	0.971872	0.987818	1.01877	1.01837
	0.97753	0.997336	1.06476	0.930762	0.942875	0.987936	0.955799	0.9491	1.07473	1.0308	0.970297	1.00108	0.975731
	0.960244	1.12479	0.955667	0.957394	0.959524	1.01946	0.997631	1.00137	1.14036	1.0319	0.99511	0.856116	1.02817
	0.896294	1.00229	0.961589	0.990986	1.00408	1.01789	0.953777	1.01686	1.03844	0.937712	1.01077	0.964856	1.00678
	1.05303	1.04502	1.00736	1.00391	1.03058	0.998165		1.01571	1.05515	1.06873	0.974753	0.957327	1.00713
	1.0091	1.03691	1.02601	0.985053	0.914253	1.00854		1.00657	0.993737	1.02996	0.974364	0.961571	0.997359
	1.00635	0.977794	1.01305	1.09289	1.02195	1.01787		1.00177	1.09235	1.0145	1.02937	0.818457	0.956133
	0.996636	1.00701	0.955961	0.92134	0.989924	0.993052		0.970306	1.03784	0.885907	1.03018	0.900651
	1.01354	1.04591	1.00213	1.01985	1.02457			1.03401	1.08071	0.938419	1.06279	1.03492
	0.982969	1.01739	1.00055	1.04177	1.01744			1.00123	1.08616	0.971841	0.962366	0.910965
	1.02447	0.98704	0.935947	1.07774	1.07109			1.04607	1.13895	1.01034	1.00767	0.932175
	1.01928	1.04923	1.06482	1.05083	1.01063			1.00081	1.09384	1.04637	1.01888	0.962176
	1.00569	1.01257		1.03292	1.07842			1.01788	1.02248	0.988828	0.969692	0.961326
	0.988438	1.04595		0.984173	1.0004			1.01009	0.996692	1.01808	1.05374	1.02585
	1.01973	1.00876		0.988077				0.996817	0.986591	1.0384	0.99465	1.0276
	1.02146	0.999988		1.01894				1.02174	1.00361	0.982292	0.915492	1.01327
	0.987192	1.02152		0.983538				0.909216	1.01609	0.979245	1.05252	1.07879
	1.0264	1.01636		0.982654				1.00722	1.02635	1.05027	0.988198	0.883476
	0.904537	0.986861		1.03225				0.995706	1.08047	1.03911	1.0306	1.0412
	0.994196	1.01118		1.01457				1.0011	1.01561		0.977284	0.937472
	1.004	0.977613		0.99775				1.0204	0.980905		1.02432	1.0114
	1.0349	1.02435		1.01888				1.00423	0.989146		1.01335	1.0336
	0.97092	1.04734		1.04008				0.983613	1.05055		0.97038	1.00578
	0.99915	1.02842						1.00909	1.01651		0.986433	0.978127
	0.973925	1.07912						1.02181	0.95851		0.93814	1.00154
	1.0186	1.0481						0.990524	1.05994		1.02217	0.999049
	0.996784	0.987694						0.986923	1.0495		1.00056	0.899184
	1.0145	0.973473						1.03458	0.983745		1.0294	1.01374
	0.994859	1.0167						0.970029	0.966605		1.01861	1.00407
	1.0001	1.01222						1.00084	1.03951		0.963619	1.07963
	1.06016	1.06766						1.003	1.03842		1.04539	1.04385
	1.04005	1.04001						1.02239	1.01655		0.908588	1.0645
	0.87474	0.842312						0.99702	1.03223		1.00647	1.12897
	0.990444	1.02689						1.04145	0.992137		1.00571	1.10192
	0.988891	1.03998						1.02224	0.930292		1.02373	1.12158
	0.999624	1.03363						0.987591	1.00689		1.04313	1.11428
	1.0156	0.984989						1.0104	0.93636			1.09447
	0.976963	1.03276						0.969373	0.957673
	0.991797	0.936484						0.981421	1.03976
	0.996192	0.848684						0.983328	1.05299
	0.994027	0.986705						1.03864	0.947153
	0.971607	0.989868						1.06096	0.986695
	1.02167	0.97806						1.02203	1.08126
	0.992933	1.0119						1.01622	1.01667
	1.01022	0.885067						1.05896	1.01304
	1.01314	1.04111						1.00313	0.953496
	0.977596	1.06484						0.989342	0.970358
	1.01058	1.09563						0.903627	1.0034
	0.999104	1.03656						1.02526	1.00877
	0.998363	0.936852						0.959511	1.01461
	0.998697	1.00449						1.0313	0.870529
	1.01334	0.918985						0.996443	0.982837
	1.02	0.895929						0.996687	1.05667
	1.03651	1.07193						0.996901	0.955975
	1.01866	1.03843						0.996432	1.04209
	1.03799	0.940631						1.03286	1.00036
	0.889244	0.983055						0.998694	0.942486
	1.01927	0.978138						1.01324	1.01276
	0.96952	1.10436						1.01635	1.11716
	1.03157	1.10173						0.994331	1.10758
	1.02335	1.05442						1.01281	1.03435
	1.0036	0.980673						1.03923	0.992765
	1.02156	1.0419						0.985591	0.964549
	0.998287	0.981822						0.974502	1.03768
	0.999364	1.04068						1.00526	1.02925
	0.9875	1.00496						0.947215	1.00563
	1.0171	1.08294						1.01089	1.00913
	1.01212	0.997828						0.993083	0.99036
	0.996499	0.978655						0.904168	1.05899
	1.01634	0.897849						0.963111	0.899982
	1.02727	1.08838						0.985613	0.996762
	1.03726	0.796453						0.957385	1.04428
	1.02341	1.0039						1.00744	1.00848
	0.980262	0.996617						1.01026	0.972839
	1.02482	1.02459						1.03111	1.00061
	0.981975	0.979003						1.02141	1.02804
	1.01299	0.938579						1.01806	1.02971
	1.00318							1.04496	0.977395
	0.985864							0.958693	1.01458
	1.02479							0.972866	0.985591
	1.04754							1.01755	1.00702
	0.976334							0.989202	0.972033
	0.975522							0.990105	0.953318
	0.972395							0.987334	1.04228
	0.995269							0.961319	1.02774
	1.01247							0.962554	1.00823
	0.876692							1.00298	0.922175
	1.0313							1.00821	0.969529
	0.845334							1.02508	0.952415
	1.01285							1.03042	1.0337
	0.998539							1.01344	0.929646
	0.98991							1.00231	1.00853
	1.02581							0.972628	0.921311
	0.990887							1.01968	0.934721
	1.01575							1.00475	1.02485
	1.01787							1.00477	0.921417
	1.02854							0.992019	1.0378
	1.00153							0.999785	1.04383
	1.00899							1.01926	1.01233
	0.987019							0.986253	1.0629
	1.02097							1.00173	1.02826
	1.02402							1.02252	1.02075
	0.993904							0.991531	0.989245
	0.988174							1.02757	0.986041
	0.988949							0.976308	1.02572
	1.02666							1.00752	1.04966
	1.00923							0.969323	1.02733
	1.01014							0.984097	1.03172
	0.987982							0.993554	0.946378
	0.991959							0.960072	1.0149
	1.05002							0.947078	0.992322
	0.971688							1.00463	1.05618
	1.02962							1.02744	0.95192
	0.952355							1.01161	0.879542
	1.01121							1.03606	1.00215
	1.00104							1.0042	1.01202
	1.00823							1.02921	0.941413
	1.01464							1.01934	1.0044
	1.01141							1.0124	0.944138
	0.98767							0.98707	1.00186
	1.02694							1.01134	0.945935
	0.961176							1.00879	1.05739
	1.00561							1.0051	1.01519
	1.02061							1.00207	1.06106
	1.00439							1.01128	1.05902
	0.974357							0.988478	0.957597
	0.994034							0.978403	1.01512
	0.9998							1.02171	1.00936
	1.00148							1.03046	0.927139
	0.983606							0.998551	1.05828
	1.0303							0.993012	1.01517
	1.01889							1.00552	1.03699
	0.966403							1.00584	1.06907
	0.978307							1.02349
	0.973871							0.995606
	0.986464							0.898338
	1.00864							0.996714
	1.00751							1.01831
	1.00936							1.00879
	1.00905							1.01085
	0.962323							1.02674
	1.00863							1.01279
	0.97876							1.02641
	0.996874							0.894337
	0.99737							1.02039
	1.03339							0.980294
	0.967135							0.998808
	0.998698							1.0301
	1.02905
	1.01412
	1.00392
	1.01475

## Sheet: Fig. 4b
	♂							♀
	control	Tps1MIC	GlyS8	GlyP3-13	dilp8MIC	Canton S	Oregon R	control	Tps1MIC	GlyS8	GlyP3-13	dilp8MIC	Canton S	Oregon R
FA	0.000132	0.000442	0.00022	0.000143	0.000566	7.6e-05	0.000182	0.000199	0.000392	0.000293	0.000144	0.000304	0.000105	0.000175
Sample number	184	109	44	55	46	40	36	180	165	51	68	69	39	27
f-test with Bonferroni correction
P value (vs. control)		<0.0001	0.14121	>0.9999	<0.0001	0.24603	>0.9999		7e-05	0.43691	0.76865	0.17325	0.13092	>0.9999
One sample t-test
Theoretical mean	0	0	0	0	0	0	0	0	0	0	0	0	0	0
Actual mean	-0.0007232	-0.003322	-0.001779	-0.002311	0.001836	-0.001058	-0.003979	-0.003863	-0.002396	-0.002381	-0.00252	-0.003478	-0.004539	-0.00478
P value (two tailed)	0.3949	0.1018	0.4302	0.157	0.6032	0.4467	0.0857	0.0003	0.1221	0.3251	0.0883	0.1023	0.0088	0.0717
	♂							♀
	control	Tps1MIC	GlyS8	GlyP3-13	dilp8MIC	Canton S	Oregon R	control	Tps1MIC	GlyS8	GlyP3-13	dilp8MIC	Canton S	Oregon R
(L-R)/[(L+R)/2]	-0.017522	-0.012589	0.006477	0.014386	-0.007976	0.005825	-0.001151	0.004973	-0.005047	0.015742	-0.021129	-0.006318	0.003191	-0.020295
	-0.002743	0.027691	-0.015716	-0.013448	0.018061	-0.007026	0.00328	0.004208	-0.016692	-0.005222	-0.025423	0.008414	0.014492	-0.009748
	0.004533	0.001694	0.004151	0.002087	0.012686	0.001797	-0.010008	-0.056164	0.011818	0.004975	0.00208	-0.007447	0.004361	0.003002
	0.013559	-0.000758	-0.004897	-0.006781	0.016119	-0.003646	0.026984	-0.022046	-0.024329	0.006409	0.005476	-0.027721	-0.003812	-0.023338
	0.008047	-0.0178	0.003777	-0.018734	-0.005615	0.000337	-0.014452	-0.008031	-0.028749	-0.002387	0.017076	0.007854	0.016304	0.000658
	0.002304	0.071162	0.018035	0.003906	-0.013073	0.000914	-0.008212	-0.022739	-0.006986	0.02107	-0.010248	0.003782	0.010872	0.022569
	0.006716	-0.094821	0.013398	-0.014537	0.007669	-0.007488	-0.017008	0.012585	0.022726	0.02431	-0.008437	-0.009015	-0.007103	0.025849
	-0.00592	0.016846	0.007413	0.000569	0.029516	0.002484	0.010795	-0.004433	-0.005162	0.007205	-0.023	0.020726	0.006632	-0.00423
	-0.006434	0.042242	0.005475	-0.008915	0.04882	-0.003331	-0.010181	0.020863	0.0014	-0.014685	0.011097	-0.021013	-0.013217	0.016342
	-0.004417	-0.014226	-0.031907	0.001354	-0.011352	-0.001411	-0.014451	0.003075	-0.003919	-0.013209	-0.002591	-0.029938	-0.009132	0.006305
	0.003803	-0.030467	-0.008431	0.007988	0.010172	-0.007382	0.012833	-0.001621	-0.003507	0.017237	-0.015643	0.013658	-0.004324	-0.00728
	-0.0153	0.005634	3.5e-05	0.003941	0.041933	-0.014316	0.013919	0.011897	0.010446	0.017733	0.023293	-0.025911	0.007965	-0.010994
	-0.02633	-0.011952	-0.017595	-0.021227	-0.061993	-0.008076	-0.017039	0.003403	0.026316	0.014246	0.003726	-0.008999	0.000596	-0.005066
	-0.011498	0.013176	0.04538	-0.006227	0.021174	0.006494	-0.005846	0.003828	-0.028458	0.013781	0.015902	0.001934	-0.012219	-0.021775
	-0.00328	-0.046313	-0.005208	-0.021337	-0.030696	-0.004563	0.003865	-0.024604	0.000455	-0.006193	-0.022991	-0.010537	0.009332	-0.015074
	-0.011172	-0.008814	0.033061	-0.011748	-0.005138	0.003471	0.009038	0.012947	0.003553	-0.003714	-0.00013	0.01724	0.00097	0.00245
	0.00179	-0.000252	0.003494	0.019229	-0.00094	-0.002798	-0.000623	-0.001257	0.002871	-0.01026	-0.012982	-0.024743	-0.004262	-0.001894
	0.023963	0.017499	0.002259	-0.003545	0.010018	-0.009374	-0.001427	0.005885	-0.014477	-0.009925	0.002552	-0.004851	0.021694	-0.018907
	0.001741	0.001522	-0.013019	-0.019708	0.022345	0.007612	-0.011779	1.5e-05	-0.015198	-0.007318	-0.003143	-0.015798	-0.017178	0.007331
	0.000436	0.020138	-0.015808	-0.011214	-0.02187	-0.003845	-0.011335	-0.016737	0.019563	-0.01805	0.005671	-0.01695	-0.022505	-0.015404
	0.008019	0.019484	-0.00243	0.005736	0.01647	0.004991	-0.000265	-0.012806	-0.010905	-0.010769	-0.002673	0.010328	-0.010272	-0.007873
	0.000568	-0.009635	0.027991	-0.001133	0.012587	0.015398	0.009094	0.00046	-0.004309	-0.000141	0.014014	-0.009193	-0.006447	-0.008593
	0.007978	0.026875	-0.005178	-0.008128	0.008423	-0.007887	-0.013209	-0.019098	-0.024727	-0.008094	-0.002876	0.011836	-0.012286	-0.00041
	0.004619	-0.037451	-0.000633	0.019049	0.005261	0.007356	-0.005638	-0.004271	-0.029138	0.046418	-0.002014	-0.005256	-0.01555	0.006764
	0.005175	0.016307	-0.009953	-0.01047	-0.001216	0.017446	-0.008683	0.005513	-0.020044	0.00653	0.03116	-0.046302	-0.011043	-0.012515
	-0.011326	-0.007688	-0.014248	-0.010236	0.008876	-0.00254	-0.02839	-0.00708	-0.005545	-0.011	0.005891	-0.009791	-0.019221	-0.015063
	-0.027596	-0.019414	0.013401	0.002671	0.003014	-0.000474	-0.019758	-0.006671	-0.018838	-0.009863	-0.02023	-0.008521	-0.003263	-0.021878
	-0.024616	-0.002098	-0.006816	-0.017635	0.009378	-0.008285	-0.030923	-0.024388	-0.000359	-0.021472	-0.001287	-0.012859	-0.003461
	-0.005984	-0.020859	-0.004763	0.018985	0.001699	-0.003702	0.002345	-0.0002	0.005394	0.003891	-0.007006	0.002522	-0.013245
	-0.012219	-0.02852	0.00557	-0.003172	0.002873	-0.009216	0.008777	-0.031402	-0.004854	0.004841	-0.013758	-0.005374	-0.008309
	0.011001	-0.010657	-0.002552	-0.001193	-0.011763	0.01729	-0.000344	-0.011299	0.017009	0.003463	0.003742	-0.049179	-0.012735
	-0.040206	-0.033169	-0.001008	-0.013535	-0.000832	0.015376	-0.003411	-0.00827	0.011987	0.006995	0.000657	0.010834	-0.016853
	-0.006324	0.003236	-0.004247	0.013869	0.006849	-0.016613	-0.026942	-0.010423	-0.005707	0.011666	-0.001668	0.017101	0.000508
	0.020635	-0.000381	-0.023269	-0.002567	0.016332	0.014728	-0.013585	-0.0179	0.028963	-0.04466	-0.004926	-0.008888	-0.011113
	-0.016184	0.016187	-0.002028	0.028111	0.009759	-0.003664	0.009096	-0.006983	-0.034742	0.01431	-0.011264	0.031783	-0.001263
	0.000621	-0.01688	0.008839	-0.005924	-0.01947	-0.004555	0.021392	0.001432	0.009144	0.003998	0.00245	-0.008238	-0.004605
	-0.000549	0.013673	-0.003691	0.004651	0.010967	-0.009317		0.003803	-0.03131	0.00131	-0.025722	-0.001308	-0.009038
	0.004691	-0.023281	-0.019051	-0.002624	0.014727	-0.005504		0.005688	-0.004513	0.014661	0.000238	0.01151	-0.011765
	0.00933	-0.004881	-0.015291	-0.014579	0.022648	-0.00491		0.020482	-0.032983	-0.01234	-0.016828	0.000579	-0.009703
	0.017191	-0.006064	-0.023777	0.009937	-0.000727	-0.013908		0.013081	0.017725	-0.039987	-0.006745	0.004608
	-0.012726	-0.032895	-0.015945	-0.00912	0.005064			-0.008853	-0.012026	-0.024699	0.000178	-0.017533
	0.006383	-0.003168	0.005485	0.013034	-0.003985			-0.032847	0.012167	-0.024022	-0.015167	-0.001862
	0.000376	-0.00413	-0.009822	-0.015259	0.007808			-0.001601	-0.005596	-0.021426	0.016514	-0.001749
	0.014084	-0.006142	-0.005237	0.010207	0.001418			-0.006671	-0.022567	-0.03489	-0.000907	-0.033773
	-0.014377	0.000755		-0.01083	-0.02223			0.001519	-0.010931	0.006686	0.009679	0.002117
	0.000747	-0.002987		-0.013435	-0.099341			0.019418	-0.024829	-0.006147	-0.000819	0.00921
	-0.013203	0.006535		-0.005695				-0.009865	-0.054241	-0.021237	0.004518	0.007919
	-0.003567	-0.007855		0.008588				0.023339	0.009216	-0.004013	-0.009226	-0.01709
	-0.018368	-0.03439		-0.012013				-0.006181	0.00159	-0.014597	0.000198	-0.000565
	-0.005968	-0.01175		-0.000781				-0.003086	0.013993	0.017894	0.00037	0.044581
	0.010263	0.008395		0.015066				-0.005513	-0.018078	-0.006503	-0.001782	-0.002718
	0.009838	-0.031001		0.003671				-0.021196	-0.032821		-0.005417	-0.003522
	-0.001447	-0.000805		0.010357				-0.025176	0.04826		0.00554	-0.003333
	0.009789	-0.033168		-0.010898				0.0034	-0.028779		0.004368	0.004583
	-0.006027	0.005039		-0.017837				0.003032	0.001401		-0.000332	-0.014402
	0.001263	-0.004714						-0.008932	-0.052936		0.003938	0.00683
	0.00264	-0.012452						-0.009881	0.007752		0.007967	0.01086
	0.013079	-0.018537						-0.024212	-0.026647		0.010707	-0.00574
	-0.005976	0.000814						-0.008771	0.023604		-0.021564	0.046997
	-0.003298	0.00792						-0.014239	0.001505		-0.0083	-0.00954
	-0.011252	0.002808						-0.00654	0.029946		0.004672	-0.03802
	0.006708	-0.015468						0.004569	-0.043623		0.005969	0.001503
	0.005668	-0.00483						0.006977	0.057513		-0.019973	0.013438
	-0.002271	-0.001405						0.013889	0.008549		-0.023176	-0.022571
	0.003172	0.000152						0.021684	-0.013261		-0.014517	-0.005208
	0.006242	0.012856						0.004052	-0.001434		0.005209	-0.016105
	0.012993	-0.008678						0.004855	-0.027023		-0.016007	-0.003382
	0.004105	-0.021503						-0.007717	0.030743		0.003657	0.000842
	-0.011354	0.006797						0.016837	-0.016078			0.007667
	-0.012258	0.008898						-0.014115	-0.00042
	0.001363	-0.010565						0.012371	0.00383
	0.022248	-2.4e-05						0.013149	0.028539
	0.013946	0.003856						0.006758	-0.007733
	-0.000368	0.026051						-0.002584	0.006112
	0.011348	-0.006208						-0.014347	-0.013408
	-0.001883	-0.011477						-0.006007	-0.024634
	0.002338	-0.001375						0.00051	0.004835
	0.019444	-0.002761						-0.00314	-0.017507
	0.002728	-0.001245						-0.018349	-0.011876
	-0.024222	0.006718						-0.022066	0.112621
	0.014506	-0.000877						-0.000137	0.025604
	0.017729	-0.007354						0.009087	0.017746
	-0.007523	0.012316						-0.007577	-0.014291
	-0.003687	-0.013832						-0.000625	2.9e-05
	0.016377	-0.008919						0.007521	0.0061
	-0.014707	-0.016964						0.003462	-0.01312
	-0.00659	0.073525						0.027062	-0.023701
	0.00468	0.001914						-0.005849	-0.022032
	-0.006677	0.011909						-0.035264	0.002054
	-0.000196	-0.026129						-0.003288	-0.028484
	-0.007344	-0.005139						-0.011477	-0.000791
	0.000842	-0.012382						-0.031588	0.006987
	0.013368	0.017259						-0.005823	0.007638
	0.016176	0.017279						-0.027279	0.00688
	0.005896	-0.020455						-0.021752	-0.001389
	0.003518	-0.016585						-0.005022	-0.00721
	-0.015521	0.006842						-0.010689	-0.004742
	-0.015104	-0.012602						0.008601	0.01645
	0.009211	-0.027742						-0.007742	0.005905
	-0.007876	0.007279						-0.005697	-0.005877
	-0.001428	-0.003928						-0.028823	-0.022644
	0.005002	-0.011929						0.017732	-0.01292
	0.001752	0.004004						0.000926	-0.001081
	-0.011775	0.047306						-0.003413	-0.006032
	-0.008835	-0.009037						0.005494	-0.000885
	0.000449	0.007579						-0.011578	-0.017533
	-0.005848	-0.01306						-0.015585	-0.009882
	0.010206	-0.015782						-0.015259	0.006626
	0.000452	-0.00905						0.000763	0.000679
	-0.02697							0.006492	-0.006539
	-0.006003							-0.012356	0.002553
	-0.007748							0.002368	0.010379
	-0.01431							-0.003076	-0.000449
	-0.021266							0.0279	-0.008212
	0.00355							-0.00853	-0.00562
	0.012996							-0.010195	0.015421
	-0.000425							0.005925	-0.014258
	-0.010382							0.0147	0.01416
	0.026523							-0.007243	0.000385
	0.014545							-0.002567	0.028202
	-0.014563							-0.007414	0.002597
	0.017113							-0.009972	-0.029026
	0.002194							0.008898	-0.001496
	-0.000306							0.019292	0.002232
	0.01211							0.009147	-0.001894
	-0.012461							0.001908	0.012631
	-0.003515							0.006449	0.007288
	0.00221							0.005859	0.019044
	0.006663							0.014518	0.018692
	0.017171							-0.015319	0.002049
	0.005001							0.01394	-0.012663
	0.018131							-0.008612	0.025858
	-0.008335							-0.011532	-0.021574
	-0.007513							-0.028706	0.022506
	-0.00179							-0.000101	-0.025649
	-0.017657							-0.002848	-0.007341
	-0.001907							-0.010147	-0.01906
	0.007182							0.010104	0.022492
	0.021259							0.002324	-0.017821
	0.017536							-0.015484	0.015402
	-0.011408							0.007378	-0.017178
	0.002721							0.037778	-0.001608
	0.00498							-0.011996	0.00859
	0.001492							0.005674	-0.017071
	-0.013391							0.010836	-0.006524
	-0.004192							-0.016841	-0.005344
	0.018652							-0.006005	-0.000152
	0.006338							0.001454	-0.00831
	0.003227							-0.007289	0.006065
	0.012748							-0.007998	-0.029411
	-0.001192							-0.012199	-0.009937
	-0.022964							-0.024791	0.001471
	-0.008116							-0.005898	0.017597
	-0.002725							-0.013332	0.004086
	-0.004082							-0.003397	0.005554
	-0.000363							-0.002333	-0.018043
	0.005178							-0.0003	0.008484
	0.011904							-0.030577	0.005675
	-0.013989							-0.034352	0.016227
	0.006734							-0.001269	-0.008512
	-0.011136							0.016699	-0.015682
	0.001113							0.029055	-0.012617
	-0.024388							0.004298	-0.000142
	0.00314							-0.018801	-0.022622
	-0.016973							-0.009534	-0.000962
	-0.00786							-0.006123
	0.003141							-0.008432
	0.013178							-0.03329
	-0.021253							-0.014864
	0.001678							-0.020479
	0.005415							-0.004476
	-0.006881							-0.010701
	-0.006163							-0.005662
	0.003262							0.005461
	-0.017772							-0.004617
	-0.003806							0.027879
	0.002056							-0.005954
	-0.0052							-0.017648
	-0.004262							-0.01475
	0.012227							-5.3e-05
	-0.007615
	0.002983
	-4.1e-05
	-0.014842

[truncated: 9 more sheets: Fig. 4c, Fig. 5b, Fig. 5c, Fig. 5d, Fig. 5e, Fig. 6b, Fig. 6d, e, Fig. 6f, Fig. 6g]
